# Supplementary material for: Competing effects of spreading rate, crystal fractionation and source variability on Fe isotope systematics in mid-ocean ridge lavas
Source: Sci Rep. 2021 Feb 18;11:4123. doi: 10.1038/s41598-021-83387-7 (PMC7893168; doi:10.1038/s41598-021-83387-7)
Supplement: Supplementary file 1 — Supplementary Information 1. [file 41598_2021_83387_MOESM1_ESM.xlsx]

## Sheet: Supplementary Data Table 1
Supplementary Data Table 1: Major and Trace element data of the Eastern Volcanic Zone.
				Major Elements - XRF analyses - values are given in [wt.%]														Trace Elements - LA-ICP-MS - calibrated on BCR2G values are given in [ppm]
Sample Name	Segment	Latitude	Longitude	SiO2	TiO2	Al2O3	Fe2O3	MnO	MgO	CaO	Na2O	K2O	P2O5	LOI	Sum		Sample Name	Na	Mg	Al	Si	Ca	Sc	Ti	V	Cr	Mn	Fe	Co	Ni	Zn	Ga	Rb	Sr	Y	Zr	Nb	Mo	Cs	Ba	La	Ce	Pr	Nd	Sm	Eu	Gd	Tb	Dy
PS 59 263 - 26	EVZ	86.04	30.6317	49.6932	1.50052	16.7669	9.90878	0.159084	6.73665	10.7656	3.09171	0.487026	0.195087	0.686433	99.9909		PS 59 263 - 26	12930	55460	98880	232290	96390	39.0034	7070	329.486	542.068	2200	73400	47.5168	91.1598	65.9637	15.2396	11.3537	128.318	25.6532	54.4441	0.983587	0.159005	0.167026	96.1112	2.45229	5.32731	0.959024	5.84547	2.44908	0.816914	2.99611	0.617481	4.34862
HLY0102 D050 - 30	EVZ	86.2011	37.47	49.2594	1.32112	16.642	8.61974	0.147797	9.09887	10.9723	3.14927	0.37102	0.180755	-0.0121208	99.7501		HLY0102 D050 - 30	23100	60070	97000	230260	93910	31.9415	9630	247.709	443.151	1210	60240	41.3857	197.907	45.4885	14.7064	4.20713	236.132	27.9901	113.328	7.68481	0.178061	0.0991601	59.0087	7.43573	15.8081	2.19144	11.5195	3.60254	1.19191	4.04203	0.749524	4.68854
HLY0102 D051 - 15	EVZ	86.3345	43.2911	49.4123	1.37409	17.3163	8.73572	0.148872	8.89479	11.2046	3.0683	0.244013	0.165546	-0.209435	100.355		HLY0102 D051 - 15	225010	59570	101290	230970	96210	31.951	10030	251.129	370.043	1210	59320	40.0749	169.839	46.1981	15.0598	1.52132	241.649	28.4473	119.904	4.273	0.688626	-0.0166338	23.2579	5.39492	13.6755	2.27369	11.8259	3.36354	1.18721	4.21972	0.750412	4.68595
PS 59 297 - 11	EVZ	86.6733	46.8583	47.8119	1.00075	17.2282	10.7924	0.176779	10.2391	10.7417	2.5549	0.169612	0.0956822	-0.528359	100.283		PS 59 297 - 11	20410	73300	107540	229740	99250	35.9021	7890	197.849	431.277	1530	78900	53.4093	267.6	52.224	14.4822	1.08712	193.321	30.2176	75.2524	2.62137	1.26781	0.12055	17.7218	3.41469	8.13734	1.29417	7.11504	2.61885	0.957962	3.17767	0.671241	4.90837
PS 101 186 R1 Basalt	EVZ	86.5766	55.412	49.1269	1.27152	16.6216	8.75389	0.138357	9.27913	11.098	3.04006	0.23006	0.138667	-0.0471825	99.651		PS 101 186 R1 Basalt	20780	52190	88030	229640	77080	21.2007	7340	216.126	404.277	1020	56580	38.0535	190.739	39.2925	14.5556	1.81601	173.224	25.4166	98.648	2.26872	0.863075	0.0433441	11.8673	3.15555	10.5946	1.75811	9.68202	3.21869	1.10421	3.59646	0.656936	4.19439
PS 101 186 VG	EVZ	86.5766	55.412	49.3117	1.28794	16.6305	8.94837	0.147877	9.33007	11.0053	3.0855	0.120225	0.139156	-0.38913	99.6175		PS 101 186 VG	20860	52930	88490	230500	77000	19.7759	7480	222.469	422.043	1040	57590	36.576	183.816	41.9377	13.762	0.0691977	172.139	26.2807	101.284	2.43925	0.465668	0.113469	11.7838	3.37285	10.593	1.8136	9.80822	2.81212	1.08572	3.90696	0.625887	4.50437
PS 59 294 - 40	EVZ	86.9	56.405	48.5446	1.32112	16.8638	9.35359	0.157149	9.32717	11.1337	3.11025	0.262014	0.125281	0.201632	100.4		PS 59 294 - 40	17700	48220	84970	226920	89650	41.713	10420	342.317	200.382	1940	78880	47.3235	62.7257	68.9263	16.9673	9.92359	96.9259	39.8332	80.0426	1.15784	0.473449	0.297573	9.58085	2.62584	7.54703	1.48546	8.54468	3.73888	1.28013	5.09306	0.919978	6.60808
PS 101 193 R1	EVZ	86.443	61.2468	46.2282	1.33586	16.6791	9.57488	0.146869	9.68416	11.3346	3.02717	0.127155	0.185417	1.66017	99.9836		PS 101 193 R1	22070	57470	92330	216090	82930	20.3211	7990	231.039	440.47	1080	64440	42.1903	242.455	43.4754	14.9635	0.241073	203.926	28.8978	95.1283	3.64356	0.3	0.142195	15.9746	4.79852	12.6629	2.08352	10.5378	3.2549	1.19056	4.2569	0.726601	4.95271
PS 101 203 R4	EVZ	86.534	61.371	48.9503	1.20984	19.6915	6.94585	0.126305	5.84664	9.08153	4.32456	0.325054	0.137788	3.10155	99.7409		PS 101 203 R4	30560	34540	109770	228810	66820	18.5131	7170	187.68	207.233	940	47320	26.7234	63.2244	40.5034	13.6959	1.94503	254.059	23.6877	99.4077	3.16717	1.02192	0.0851109	14.4901	3.64314	11.225	1.77187	9.24623	2.86404	0.92603	3.57385	0.636621	4.04302
PS 101 203 R5	EVZ	86.534	61.371	48.7475	1.24709	19.0987	7.33286	0.117594	6.63264	9.20612	3.87475	0.408173	0.135343	2.92698	99.7278		PS 101 203 R5	27570	39240	106510	227870	67560	18.1392	7470	204.656	221.468	965	50190	25.6959	60.3604	38.6387	15.6169	2.44775	200.168	24.1387	102.572	3.15866	0.327596	0.133978	26.9591	3.70886	10.9898	1.74813	10.1196	2.64705	1.01376	3.73797	0.628274	4.34936
PS 101 203 R8	EVZ	86.534	61.371	48.8356	1.62105	15.7467	9.51024	0.151932	8.06102	8.30112	4.13727	0.212253	0.169963	3.11393	99.8611		PS 101 203 R8	29310	48200	88260	228280	60890	24.2164	9560	267.281	264.185	1170	62880	36.6784	90.475	47.9636	15.0208	0.38098	217.974	32.5092	128.604	3.09996	0.641286	0.0292424	18.4434	4.55211	14.0097	2.35137	12.4376	3.96539	1.34847	4.90535	0.875049	5.85788
PS 59 274 - 52	EVZ	86.7283	66.7617	49.1494	0.980679	17.3773	9.39396	0.156289	9.35816	10.7777	2.85659	0.18801	0.0586918	-0.371545	99.9252		PS 59 274 - 52	21040	62160	99990	223490	89720	29.1587	7090	198.792	361.465	1240	63500	43.9671	200.102	42.5896	14.4405	4.41205	127.444	24.8543	74.7058	0.922261	1.13132	0.146238	35.7818	3.61824	8.44016	1.36641	7.45408	2.26683	0.927578	3.30909	0.573633	4.37703
HLY0102 D059 - 35	EVZ	86.2735	70.5904	49.3274	1.51155	16.1594	9.41682	0.161018	9.52083	10.4348	3.17074	0.448024	0.193625	-0.151429	100.193		HLY0102 D059 - 35	22760	61470	91500	230580	86700	29.0147	10870	256.556	458.612	1270	64100	42.317	224.198	50.2275	15.1618	3.68583	228.626	30.7815	132.991	6.27716	1.0805	0.0906296	42.181	6.58694	16.1316	2.46112	12.6951	3.87007	1.2881	5.02708	0.753074	4.977
HLY0102 D061 - 11	EVZ	85.3795	84.5969	49.3344	1.37018	17.5421	8.80957	0.15027	8.85338	11.0721	3.21952	0.203011	0.152969	-0.260222	100.447		HLY0102 D061 - 11	24790	62100	106430	230610	98310	29.0124	10460	244.945	367.913	1270	63730	41.8086	180.442	45.1908	17.0699	1.15995	254.694	29.9939	120.351	2.8412	1.12382	0.0900207	15.2585	4.87147	12.4402	2.05844	10.8353	3.74426	1.30082	4.50301	0.735346	4.94634
																		Na	Mg	Al	Si	Ca	Sc	Ti	V	Cr	Mn	Fe	Co	Ni	Zn	Ga	Rb	Sr	Y	Zr	Nb	Mo	Cs	Ba	La	Ce	Pr	Nd	Sm	Eu	Gd	Tb	Dy
									Average values of the reference materials and XRF-glass reference analysed during the trace element analysis (LA-ICP-MS). All values are given in ppm and BCR2G was used as calibration reference material								NIST 612	105300	69.9126	11067.8	337020	87831.1	42.8047	58.1086	39.7161	40.9889	42.6585	55.7922	35.5272	41.7526	28.8192	37.8804	30.9715	88.9098	45.1057	43.9565	43.0589	39.4544	42.7122	41.6289	38.7489	40.7822	41.0212	39.6021	42.1868	38.8857	42.6795	42.4928	41.4179
																	RSE(%)	1.44942	1.16418	0.939098	9.30592e-15	0.987648	0.179875	0.538301	1.00133	0.770028	0.706069	0.867447	0.489788	0.436701	1.71755	0.71133	0.975788	0.96527	0.887144	0.89827	0.876408	0.864935	1.12693	1.21231	1.07974	1.12414	1.07096	1.08378	1.14922	1.19524	1.16618	1.20166	1.21155
																	Literature value (Georem value 08/2020)	101640	68	10740	337020	85050	39.9	44	38.8	36.4	38.7	51	35.5	38.8	39.1	36.9	31.4	78.4	38.3	37.9	38.9	37.4	42.7	39.3	36	38.4	37.9	35.5	37.7	35.6	37.3	37.6	35.5
																	Relative Error (%)	3.99925	2.73566	2.92805	0	3.16717	6.78594	24.2797	2.30652	11.1955	9.27958	8.58932	0.076472	7.0716	35.6734	2.58814	1.38344	11.8207	15.0883	13.7784	9.65869	5.20694	0.0284473	5.59447	7.0942	5.8412	7.60867	10.3583	10.6356	8.4496	12.6045	11.5145	14.2882
																	NIST610	102790	538.566	10570	323000	83811.8	346.182	551.135	446.359	452.549	461.603	492.908	407.147	487.331	362.095	445.067	383.408	506.101	484.339	497.573	491.88	445.542	334.925	469.031	417.786	431.703	433.258	472.945	498.338	433.422	494.64	446.261	492.515
																	RSE(%)	1.4459	1.12891	0.965472	6.47329e-15	1.00544	0.985117	0.919033	1.33866	1.07607	0.893103	0.720715	0.77968	0.423578	1.37305	0.761674	1.53272	1.06769	0.995382	1.23914	1.00723	0.771935	1.13995	1.25464	1.18188	1.21095	1.18662	1.09417	1.13557	1.42687	1.17795	1.30524	1.25525
																	Literature value (Georem value 08/2020)	99410	432	10320.4	325805	81475.8	455	452	450	408	444	458	410	485.7	460	433	425.7	515.5	462	448	465	417	366	452	440	453	448	430	453	447	449	437	437
																	Relative Error (%)	3.29317	19.787	2.38027	0.859675	2.78716	31.4338	17.9874	0.815624	9.84396	3.81343	7.08199	0.700617	5.87509	27.0386	2.71132	11.0306	1.85715	4.61218	9.96293	5.4647	6.40608	9.3	3.63116	5.31706	4.93337	3.40249	9.0803	9.09787	3.13281	9.22692	2.07518	11.2717
																	BHVO2G	16890	43000	69800	230500	79400	30	16720	320	313.001	1310	85760	45	129.982	96.254	22.0525	9.05605	384.822	25.0789	166.089	18.0127	4.19959	0.101253	131.234	14.9079	37.4698	5.20769	24.5661	6.11982	2.05084	6.13679	0.905937	5.32576
																	RSE(%)	1.72933	1.54688	1.16024	6.52171e-15	1.32733	0.398406	1.48258	1.48944	1.1103	0.9395	0.91237	0.669543	0.683379	1.68837	0.791774	1.1043	2.34639	0.935927	0.959912	1.13599	1.40771	3.10143	1.52532	1.21299	1.358	1.22309	1.11473	1.17896	1.29783	1.23638	1.24056	1.19186
																	Literature value (Georem value 08/2020)	17800	43000	71980	230450	81480	33	16300	308	293	1316.58	87840	44	116	102	22	9.2	396	26	170	18.3	3.8	0.1	131	15.2	37.6	5.35	24.5	6.1	2.07	6.16	0.92	5.28
																	Relative Error (%)	5.41986	0.0188753	3.16275	0	2.63398	6.93196	2.57272	3.3567	6.82634	0.234761	2.421	1.5685	12.0533	5.63337	0.238498	1.56463	2.8227	3.54271	2.30038	1.56987	10.5154	1.25349	0.178768	1.92181	0.346203	2.66006	0.269904	0.324865	0.925369	0.376712	1.52854	0.866627
																	Blank value (XRF glass)	34.7527	20.3133	66.3479	218480	233.807	5.35637	104.979	3.68417	10.5717	7.80396	33.772	0.250183	0.980728	0.670756	0.129903	0.102449	0.431055	0.0218829	0.328366	0.0535223	0.369225	0.0166338	0.869839	0.21023	0.0546193	0.00453742	b.d.l	0.028117	b.d.l	0.00843837	b.d.l	b.d.l
[truncated: 10 more columns]
